# Supplementary material for: Measuring popularity of ecological topics in a temporal dynamical knowledge network
Source: PLoS One. 2019 Jan 30;14(1):e0208370. doi: 10.1371/journal.pone.0208370 (PMC6353539; doi:10.1371/journal.pone.0208370)
Supplement: S1 Table — (CSV) [file pone.0208370.s001.csv]

journal	no.article
ACTA AMAZONICA	549
ACTA OECOLOGICA	1486
AFRICAN JOURNAL OF ECOLOGY	1320
AFRICAN JOURNAL OF RANGE AND FORAGE SCIENCE	459
AFRICAN JOURNAL OF WILDLIFE RESEARCH	40
AGRICULTURE, ECOSYSTEMS AND ENVIRONMENT	4458
AMERICAN NATURALIST	2727
ANIMAL CONSERVATION	691
ANNUAL REVIEW OF ECOLOGY, EVOLUTION, AND SYSTEMATICS	156
AOB PLANTS	347
APPLIED ECOLOGY AND ENVIRONMENTAL RESEARCH	843
APPLIED SOIL ECOLOGY	2511
APPLIED VEGETATION SCIENCE	802
AQUATIC ECOLOGY	941
AQUATIC INVASIONS	715
AQUATIC MICROBIAL ECOLOGY	1665
AUSTRAL ECOLOGY	1674
BASIC AND APPLIED ECOLOGY	1051
BEHAVIORAL ECOLOGY	2739
BEHAVIORAL ECOLOGY AND SOCIOBIOLOGY	3598
BIOCHEMICAL SYSTEMATICS AND ECOLOGY	4138
BIODIVERSITY AND CONSERVATION	3715
BIOLOGICAL CONSERVATION	5927
BIOLOGICAL INVASIONS	2701
BIOLOGICAL LETTERS	88
BIOTROPICA	1381
BMC ECOLOGY	207
BULLETIN OF THE PEABODY MUSEUM OF NATURAL HISTORY	61
CHEMISTRY AND ECOLOGY	1054
CHEMOECOLOGY	625
COMMUNITY ECOLOGY	447
CONSERVATION BIOLOGY	1734
CONSERVATION PHYSIOLOGY	208
CONTEMPORARY PROBLEMS OF ECOLOGY	868
DIVERSITY AND DISTRIBUTIONS	1471
ECO.MONT	145
ECOHYDROLOGY	796
ECOHYDROLOGY AND HYDROBIOLOGY	269
ECOLOGICAL APPLICATIONS	3178
ECOLOGICAL COMPLEXITY	595
ECOLOGICAL ECONOMICS	3783
ECOLOGICAL ENGINEERING	4284
ECOLOGICAL INDICATORS	3569
ECOLOGICAL INFORMATICS	742
ECOLOGICAL MANAGEMENT AND RESTORATION	472
ECOLOGICAL MODELLING	6009
ECOLOGICAL MONOGRAPHS	614
ECOLOGICAL RESEARCH	2041
ECOLOGY	5745
ECOLOGY AND EVOLUTION	3209
ECOLOGY AND SOCIETY	1088
ECOLOGY LETTERS	1936
ECOSCIENCE	959
ECOSPHERE	1491
ECOSYSTEM SERVICES	515
ECOSYSTEMS	1489
ECOTOXICOLOGY	2070
ENVIRONMENTAL BIOLOGY OF FISHES	3124
EUROPEAN JOURNAL OF SOIL BIOLOGY	1118
EUROPEAN JOURNAL OF WILDLIFE RESEARCH	1180
EVOLUTION	4377
EVOLUTIONARY ECOLOGY	1506
FEMS MICROBIOLOGY ECOLOGY	3600
FIRE ECOLOGY	202
FLORA	1483
FOREST ECOLOGY AND MANAGEMENT	9903
FRESHWATER BIOLOGY	3188
FRESHWATER SCIENCE	585
FUNCTIONAL ECOLOGY	2503
FUNGAL ECOLOGY	602
GLOBAL CHANGE BIOLOGY	4239
GLOBAL ECOLOGY AND BIOGEOGRAPHY	1453
GLOBAL ECOLOGY AND CONSERVATION	319
HEREDITY	2950
INTERNATIONAL JOURNAL FOR PARASITOLOGY: PARASITES AND WILDLIFE	190
INTERNATIONAL JOURNAL OF SUSTAINABLE DEVELOPMENT AND WORLD ECOLOGY	979
ISME JOURNAL	1153
ISRAEL JOURNAL OF ECOLOGY AND EVOLUTION	184
JOURNAL FOR NATURE CONSERVATION	603
JOURNAL OF ANIMAL ECOLOGY	2366
JOURNAL OF APPLIED ECOLOGY	2502
JOURNAL OF ARID ENVIRONMENTS	3512
JOURNAL OF BIOGEOGRAPHY	3129
JOURNAL OF BIOLOGICAL DYNAMICS	373
JOURNAL OF CHEMICAL ECOLOGY	5054
JOURNAL OF ECOLOGY	1314
JOURNAL OF EVOLUTIONARY BIOLOGY	3806
JOURNAL OF EXPERIMENTAL MARINE BIOLOGY AND ECOLOGY	6279
JOURNAL OF FISH AND WILDLIFE MANAGEMENT	234
JOURNAL OF FRESHWATER ECOLOGY	638
JOURNAL OF INDUSTRIAL ECOLOGY	888
JOURNAL OF NATURAL HISTORY	3162
JOURNAL OF PLANT ECOLOGY	428
JOURNAL OF SOIL AND WATER CONSERVATION	409
JOURNAL OF TROPICAL ECOLOGY	1751
JOURNAL OF VEGETATION SCIENCE	2553
JOURNAL OF WILDLIFE MANAGEMENT	3403
LANDSCAPE AND ECOLOGICAL ENGINEERING	264
LANDSCAPE AND URBAN PLANNING	2497
LANDSCAPE ECOLOGY	1967
MARINE ECOLOGY PROGRESS SERIES	10568
METHODS IN ECOLOGY AND EVOLUTION	928
MICROBIAL ECOLOGY	488
MOLECULAR ECOLOGY	6863
MOLECULAR ECOLOGY RESOURCES	1814
MOVEMENT ECOLOGY	105
NATURAL AREAS JOURNAL	458
NEW ZEALAND JOURNAL OF ECOLOGY	38
NORTHWEST SCIENCE	149
OECOLOGIA	8369
ORYX	1002
PEDOBIOLOGIA	661
PERSPECTIVES IN PLANT ECOLOGY, EVOLUTION AND SYSTEMATICS	350
PHYTOCOENOLOGIA	340
PLANT ECOLOGY	2663
PLANT SPECIES BIOLOGY	630
POLAR BIOLOGY	1833
POLAR RESEARCH	266
POLAR SCIENCE	338
POLISH JOURNAL OF ECOLOGY	189
POLISH POLAR RESEARCH	198
POPULATION ECOLOGY	622
PROCEEDINGS OF THE ROYAL SOCIETY B: BIOLOGICAL SCIENCES	8371
RANGELAND ECOLOGY AND MANAGEMENT	931
RANGELAND JOURNAL	491
REGIONAL STUDIES IN MARINE SCIENCE	279
RESTORATION ECOLOGY	1567
REVISTA CHILENA DE HISTORIA NATURAL	316
RUSSIAN JOURNAL OF ECOLOGY	1405
THEORETICAL ECOLOGY	322
THEORETICAL POPULATION BIOLOGY	1020
URBAN ECOSYSTEMS	707
WESTERN NORTH AMERICAN NATURALIST	303
WETLANDS	2007
WILDLIFE BIOLOGY	373
WILDLIFE MONOGRAPHS	31
WILDLIFE RESEARCH	403
